# Supplementary material for: Knowledge mapping and global trends of drug hypersensitivity from 2013 to 2023: A bibliometric analysis
Source: Immun Inflamm Dis. 2024 Apr 17;12(4):e1245. doi: 10.1002/iid3.1245 (PMC11022627; doi:10.1002/iid3.1245)
Supplement: Supplementary file 2 — Supporting information. [file IID3-12-e1245-s002.xlsx]

## Sheet: Table S1
Table S1 | Top 10 co-cited references related to drug hypersensitivity.
Rank	Cited References	DOI	Corresponding Author	Country	Journal	Institution	Citations	Centrality	IF(2023)	JCR
1	International Consensus on drug allergy	10.1111/all.12350	Demoly	France	Allergy	University of Montpellier	166	0	12.4	Q1
2	Skin test concentrations for systemically administered drugs - an ENDA/EAACI Drug Allergy Interest Group position paper	10.1111/all.12142	Brockow	Germany	Allergy	Technical University of Munich	138	0.25	12.4	Q1
3	Health care use and serious infection prevalence associated with penicillin "allergy" in hospitalized patients: A cohort study	10.1016/j.jaci.2013.09.021	Macy	USA	Journal of Allergy and Clinical Immunology	Kaiser Permanente	120	0.44	14.2	Q1
4	Identification of a mast-cell-specific receptor crucial for pseudo-allergic drug reactions	10.1038/nature14022	Dong	USA	Nature	Johns Hopkins University	110	0.12	64.8	Q1
5	Classification and practical approach to the diagnosis and management of hypersensitivity to nonsteroidal anti-inflammatory drugs	10.1111/all.12260	Kowalski	Poland	Allergy	Medical University Lodz	98	0.23	12.4	Q1
6	Assessing the Diagnostic Properties of a Graded Oral Provocation Challenge for the Diagnosis of Immediate and Nonimmediate Reactions to Amoxicillin in Children	10.1001/jamapediatrics.2016.0033	Ben-Shoshan	Canada	Jama Pediatrics	McGill University	91	0.81	26.1	Q1
7	Evaluation and Management of Penicillin Allergy A Review	10.1001/jama.2018.19283	Shenoy	USA	Jama-Journal of the American Medical Association	Massachusetts General Hospital	91	0.04	120.7	Q1
8	Immune self-reactivity triggered by drug-modified HLA-peptide repertoire	10.1038/nature11147	McCluskey	Australia	Nature	The University of Melbourne	87	0.76	64.8	Q1
9	Antibiotic allergy	10.1016/S0140-6736(18)32218-9	Phillips	Australia	Lancet	Murdoch University	85	0.03	168.9	Q1
10	In vitro tests for drug hypersensitivity reactions: an ENDA/EAACI Drug Allergy Interest Group position paper	10.1111/all.12886	Mayorga	Spain	Allergy	The Institute of Biomedical Research of Málaga	84	0.05	12.4	Q1
